# Supplementary material for: Dredging in the Spratly Islands: Gaining Land but Losing Reefs
Source: PLoS Biol. 2016 Mar 31;14(3):e1002422. doi: 10.1371/journal.pbio.1002422 (PMC4816285; doi:10.1371/journal.pbio.1002422)
Supplement: S4 Data — (ZIP) [file pbio.1002422.s004.zip]

Archive with 1,138 entries (1,130 files):
- Moraetal_SCS_PLoSBio_S4Data_20160216/
- Moraetal_SCS_PLoSBio_S4Data_20160216/Cuarteron/
- Moraetal_SCS_PLoSBio_S4Data_20160216/Cuarteron/14034all.dbf
- Moraetal_SCS_PLoSBio_S4Data_20160216/Cuarteron/14034all.prj
- Moraetal_SCS_PLoSBio_S4Data_20160216/Cuarteron/14034all.sbn
- Moraetal_SCS_PLoSBio_S4Data_20160216/Cuarteron/14034all.sbx
- Moraetal_SCS_PLoSBio_S4Data_20160216/Cuarteron/14034all.shp
- Moraetal_SCS_PLoSBio_S4Data_20160216/Cuarteron/14034all.shx
- Moraetal_SCS_PLoSBio_S4Data_20160216/Cuarteron/14098all.dbf
- Moraetal_SCS_PLoSBio_S4Data_20160216/Cuarteron/14098all.prj
- Moraetal_SCS_PLoSBio_S4Data_20160216/Cuarteron/14098all.sbn
- Moraetal_SCS_PLoSBio_S4Data_20160216/Cuarteron/14098all.sbx
- Moraetal_SCS_PLoSBio_S4Data_20160216/Cuarteron/14098all.shp
- Moraetal_SCS_PLoSBio_S4Data_20160216/Cuarteron/14098all.shx
- Moraetal_SCS_PLoSBio_S4Data_20160216/Cuarteron/14114all.dbf
- Moraetal_SCS_PLoSBio_S4Data_20160216/Cuarteron/14114all.prj
- Moraetal_SCS_PLoSBio_S4Data_20160216/Cuarteron/14114all.sbn
- Moraetal_SCS_PLoSBio_S4Data_20160216/Cuarteron/14114all.sbx
- Moraetal_SCS_PLoSBio_S4Data_20160216/Cuarteron/14114all.shp
- Moraetal_SCS_PLoSBio_S4Data_20160216/Cuarteron/14114all.shx
- Moraetal_SCS_PLoSBio_S4Data_20160216/Cuarteron/14114land.dbf
- Moraetal_SCS_PLoSBio_S4Data_20160216/Cuarteron/14114land.prj
- Moraetal_SCS_PLoSBio_S4Data_20160216/Cuarteron/14114land.sbn
- Moraetal_SCS_PLoSBio_S4Data_20160216/Cuarteron/14114land.sbx
- Moraetal_SCS_PLoSBio_S4Data_20160216/Cuarteron/14114land.shp
- Moraetal_SCS_PLoSBio_S4Data_20160216/Cuarteron/14114land.shx
- Moraetal_SCS_PLoSBio_S4Data_20160216/Cuarteron/14226all.dbf
- Moraetal_SCS_PLoSBio_S4Data_20160216/Cuarteron/14226all.prj
- Moraetal_SCS_PLoSBio_S4Data_20160216/Cuarteron/14226all.sbn
- Moraetal_SCS_PLoSBio_S4Data_20160216/Cuarteron/14226all.sbx
- Moraetal_SCS_PLoSBio_S4Data_20160216/Cuarteron/14226all.shp
- Moraetal_SCS_PLoSBio_S4Data_20160216/Cuarteron/14226all.shx
- Moraetal_SCS_PLoSBio_S4Data_20160216/Cuarteron/14226land.dbf
- Moraetal_SCS_PLoSBio_S4Data_20160216/Cuarteron/14226land.prj
- Moraetal_SCS_PLoSBio_S4Data_20160216/Cuarteron/14226land.sbn
- Moraetal_SCS_PLoSBio_S4Data_20160216/Cuarteron/14226land.sbx
- Moraetal_SCS_PLoSBio_S4Data_20160216/Cuarteron/14226land.shp
- Moraetal_SCS_PLoSBio_S4Data_20160216/Cuarteron/14226land.shx
- Moraetal_SCS_PLoSBio_S4Data_20160216/Cuarteron/14338all.dbf
- Moraetal_SCS_PLoSBio_S4Data_20160216/Cuarteron/14338all.prj
- Moraetal_SCS_PLoSBio_S4Data_20160216/Cuarteron/14338all.sbn
- Moraetal_SCS_PLoSBio_S4Data_20160216/Cuarteron/14338all.sbx
- Moraetal_SCS_PLoSBio_S4Data_20160216/Cuarteron/14338all.shp
- Moraetal_SCS_PLoSBio_S4Data_20160216/Cuarteron/14338all.shx
- Moraetal_SCS_PLoSBio_S4Data_20160216/Cuarteron/14338land.dbf
- Moraetal_SCS_PLoSBio_S4Data_20160216/Cuarteron/14338land.prj
- Moraetal_SCS_PLoSBio_S4Data_20160216/Cuarteron/14338land.sbn
- Moraetal_SCS_PLoSBio_S4Data_20160216/Cuarteron/14338land.sbx
- Moraetal_SCS_PLoSBio_S4Data_20160216/Cuarteron/14338land.shp
- Moraetal_SCS_PLoSBio_S4Data_20160216/Cuarteron/14338land.shx
- Moraetal_SCS_PLoSBio_S4Data_20160216/Cuarteron/15069all.dbf
- Moraetal_SCS_PLoSBio_S4Data_20160216/Cuarteron/15069all.prj
- Moraetal_SCS_PLoSBio_S4Data_20160216/Cuarteron/15069all.sbn
- Moraetal_SCS_PLoSBio_S4Data_20160216/Cuarteron/15069all.sbx
- Moraetal_SCS_PLoSBio_S4Data_20160216/Cuarteron/15069all.shp
- Moraetal_SCS_PLoSBio_S4Data_20160216/Cuarteron/15069all.shx
- Moraetal_SCS_PLoSBio_S4Data_20160216/Cuarteron/15069land.dbf
- Moraetal_SCS_PLoSBio_S4Data_20160216/Cuarteron/15069land.prj
- Moraetal_SCS_PLoSBio_S4Data_20160216/Cuarteron/15069land.sbn
- Moraetal_SCS_PLoSBio_S4Data_20160216/Cuarteron/15069land.sbx
- Moraetal_SCS_PLoSBio_S4Data_20160216/Cuarteron/15069land.shp
- Moraetal_SCS_PLoSBio_S4Data_20160216/Cuarteron/15069land.shx
- Moraetal_SCS_PLoSBio_S4Data_20160216/Cuarteron/15085all.dbf
- Moraetal_SCS_PLoSBio_S4Data_20160216/Cuarteron/15085all.prj
- Moraetal_SCS_PLoSBio_S4Data_20160216/Cuarteron/15085all.sbn
- Moraetal_SCS_PLoSBio_S4Data_20160216/Cuarteron/15085all.sbx
- Moraetal_SCS_PLoSBio_S4Data_20160216/Cuarteron/15085all.shp
- Moraetal_SCS_PLoSBio_S4Data_20160216/Cuarteron/15085all.shx
- Moraetal_SCS_PLoSBio_S4Data_20160216/Cuarteron/15085land.dbf
- Moraetal_SCS_PLoSBio_S4Data_20160216/Cuarteron/15085land.prj
- Moraetal_SCS_PLoSBio_S4Data_20160216/Cuarteron/15085land.sbn
- Moraetal_SCS_PLoSBio_S4Data_20160216/Cuarteron/15085land.sbx
- Moraetal_SCS_PLoSBio_S4Data_20160216/Cuarteron/15085land.shp
- Moraetal_SCS_PLoSBio_S4Data_20160216/Cuarteron/15085land.shx
- Moraetal_SCS_PLoSBio_S4Data_20160216/Cuarteron/15101all.dbf
- Moraetal_SCS_PLoSBio_S4Data_20160216/Cuarteron/15101all.prj
- Moraetal_SCS_PLoSBio_S4Data_20160216/Cuarteron/15101all.sbn
- Moraetal_SCS_PLoSBio_S4Data_20160216/Cuarteron/15101all.sbx
- Moraetal_SCS_PLoSBio_S4Data_20160216/Cuarteron/15101all.shp
- Moraetal_SCS_PLoSBio_S4Data_20160216/Cuarteron/15101all.shx
- Moraetal_SCS_PLoSBio_S4Data_20160216/Cuarteron/15101land.dbf
- Moraetal_SCS_PLoSBio_S4Data_20160216/Cuarteron/15101land.prj
- Moraetal_SCS_PLoSBio_S4Data_20160216/Cuarteron/15101land.sbn
- Moraetal_SCS_PLoSBio_S4Data_20160216/Cuarteron/15101land.sbx
- Moraetal_SCS_PLoSBio_S4Data_20160216/Cuarteron/15101land.shp
- Moraetal_SCS_PLoSBio_S4Data_20160216/Cuarteron/15101land.shx
- Moraetal_SCS_PLoSBio_S4Data_20160216/Cuarteron/15117all.dbf
- Moraetal_SCS_PLoSBio_S4Data_20160216/Cuarteron/15117all.prj
- Moraetal_SCS_PLoSBio_S4Data_20160216/Cuarteron/15117all.sbn
- Moraetal_SCS_PLoSBio_S4Data_20160216/Cuarteron/15117all.sbx
- Moraetal_SCS_PLoSBio_S4Data_20160216/Cuarteron/15117all.shp
- Moraetal_SCS_PLoSBio_S4Data_20160216/Cuarteron/15117all.shx
- Moraetal_SCS_PLoSBio_S4Data_20160216/Cuarteron/15117land.dbf
- Moraetal_SCS_PLoSBio_S4Data_20160216/Cuarteron/15117land.prj
- Moraetal_SCS_PLoSBio_S4Data_20160216/Cuarteron/15117land.sbn
- Moraetal_SCS_PLoSBio_S4Data_20160216/Cuarteron/15117land.sbx
- Moraetal_SCS_PLoSBio_S4Data_20160216/Cuarteron/15117land.shp
- Moraetal_SCS_PLoSBio_S4Data_20160216/Cuarteron/15117land.shx
- Moraetal_SCS_PLoSBio_S4Data_20160216/Cuarteron/15133all.dbf
- Moraetal_SCS_PLoSBio_S4Data_20160216/Cuarteron/15133all.prj
- Moraetal_SCS_PLoSBio_S4Data_20160216/Cuarteron/15133all.sbn
- Moraetal_SCS_PLoSBio_S4Data_20160216/Cuarteron/15133all.sbx
- Moraetal_SCS_PLoSBio_S4Data_20160216/Cuarteron/15133all.shp
- Moraetal_SCS_PLoSBio_S4Data_20160216/Cuarteron/15133all.shx
- Moraetal_SCS_PLoSBio_S4Data_20160216/Cuarteron/15133land.dbf
- Moraetal_SCS_PLoSBio_S4Data_20160216/Cuarteron/15133land.prj
- Moraetal_SCS_PLoSBio_S4Data_20160216/Cuarteron/15133land.sbn
- Moraetal_SCS_PLoSBio_S4Data_20160216/Cuarteron/15133land.sbx
- Moraetal_SCS_PLoSBio_S4Data_20160216/Cuarteron/15133land.shp
- Moraetal_SCS_PLoSBio_S4Data_20160216/Cuarteron/15133land.shx
- Moraetal_SCS_PLoSBio_S4Data_20160216/Cuarteron/15149all.dbf
- Moraetal_SCS_PLoSBio_S4Data_20160216/Cuarteron/15149all.prj
- Moraetal_SCS_PLoSBio_S4Data_20160216/Cuarteron/15149all.sbn
- Moraetal_SCS_PLoSBio_S4Data_20160216/Cuarteron/15149all.sbx
- Moraetal_SCS_PLoSBio_S4Data_20160216/Cuarteron/15149all.shp
- Moraetal_SCS_PLoSBio_S4Data_20160216/Cuarteron/15149all.shx
- Moraetal_SCS_PLoSBio_S4Data_20160216/Cuarteron/15149land.dbf
- Moraetal_SCS_PLoSBio_S4Data_20160216/Cuarteron/15149land.prj
- Moraetal_SCS_PLoSBio_S4Data_20160216/Cuarteron/15149land.sbn
- Moraetal_SCS_PLoSBio_S4Data_20160216/Cuarteron/15149land.sbx
- Moraetal_SCS_PLoSBio_S4Data_20160216/Cuarteron/15149land.shp
- Moraetal_SCS_PLoSBio_S4Data_20160216/Cuarteron/15149land.shx
- Moraetal_SCS_PLoSBio_S4Data_20160216/Cuarteron/15197all.dbf
- Moraetal_SCS_PLoSBio_S4Data_20160216/Cuarteron/15197all.prj
- Moraetal_SCS_PLoSBio_S4Data_20160216/Cuarteron/15197all.sbn
- Moraetal_SCS_PLoSBio_S4Data_20160216/Cuarteron/15197all.sbx
- Moraetal_SCS_PLoSBio_S4Data_20160216/Cuarteron/15197all.shp
- Moraetal_SCS_PLoSBio_S4Data_20160216/Cuarteron/15197all.shx
- Moraetal_SCS_PLoSBio_S4Data_20160216/Cuarteron/15197land.dbf
- Moraetal_SCS_PLoSBio_S4Data_20160216/Cuarteron/15197land.prj
- Moraetal_SCS_PLoSBio_S4Data_20160216/Cuarteron/15197land.sbn
- Moraetal_SCS_PLoSBio_S4Data_20160216/Cuarteron/15197land.sbx
- Moraetal_SCS_PLoSBio_S4Data_20160216/Cuarteron/15197land.shp
- Moraetal_SCS_PLoSBio_S4Data_20160216/Cuarteron/15197land.shx
- Moraetal_SCS_PLoSBio_S4Data_20160216/Cuarteron/CuarteronROI.mxd
- Moraetal_SCS_PLoSBio_S4Data_20160216/FieryCross/
- Moraetal_SCS_PLoSBio_S4Data_20160216/FieryCross/14034all.dbf
- Moraetal_SCS_PLoSBio_S4Data_20160216/FieryCross/14034all.prj
- Moraetal_SCS_PLoSBio_S4Data_20160216/FieryCross/14034all.sbn
- Moraetal_SCS_PLoSBio_S4Data_20160216/FieryCross/14034all.sbx
- Moraetal_SCS_PLoSBio_S4Data_20160216/FieryCross/14034all.shp
- Moraetal_SCS_PLoSBio_S4Data_20160216/FieryCross/14034all.shx
- Moraetal_SCS_PLoSBio_S4Data_20160216/FieryCross/14034land.dbf
- Moraetal_SCS_PLoSBio_S4Data_20160216/FieryCross/14034land.prj
- Moraetal_SCS_PLoSBio_S4Data_20160216/FieryCross/14034land.sbn
- Moraetal_SCS_PLoSBio_S4Data_20160216/FieryCross/14034land.sbx
- Moraetal_SCS_PLoSBio_S4Data_20160216/FieryCross/14034land.shp
- Moraetal_SCS_PLoSBio_S4Data_20160216/FieryCross/14034land.shx
- Moraetal_SCS_PLoSBio_S4Data_20160216/FieryCross/14098all.dbf
- Moraetal_SCS_PLoSBio_S4Data_20160216/FieryCross/14098all.prj
- Moraetal_SCS_PLoSBio_S4Data_20160216/FieryCross/14098all.sbn
- Moraetal_SCS_PLoSBio_S4Data_20160216/FieryCross/14098all.sbx
- Moraetal_SCS_PLoSBio_S4Data_20160216/FieryCross/14098all.shp
- Moraetal_SCS_PLoSBio_S4Data_20160216/FieryCross/14098all.shx
- Moraetal_SCS_PLoSBio_S4Data_20160216/FieryCross/14098land.dbf
- Moraetal_SCS_PLoSBio_S4Data_20160216/FieryCross/14098land.prj
- Moraetal_SCS_PLoSBio_S4Data_20160216/FieryCross/14098land.sbn
- Moraetal_SCS_PLoSBio_S4Data_20160216/FieryCross/14098land.sbx
- Moraetal_SCS_PLoSBio_S4Data_20160216/FieryCross/14098land.shp
- Moraetal_SCS_PLoSBio_S4Data_20160216/FieryCross/14098land.shx
- Moraetal_SCS_PLoSBio_S4Data_20160216/FieryCross/14114all.dbf
- Moraetal_SCS_PLoSBio_S4Data_20160216/FieryCross/14114all.prj
- Moraetal_SCS_PLoSBio_S4Data_20160216/FieryCross/14114all.sbn
- Moraetal_SCS_PLoSBio_S4Data_20160216/FieryCross/14114all.sbx
- Moraetal_SCS_PLoSBio_S4Data_20160216/FieryCross/14114all.shp
- Moraetal_SCS_PLoSBio_S4Data_20160216/FieryCross/14114all.shx
- Moraetal_SCS_PLoSBio_S4Data_20160216/FieryCross/14114land.dbf
- Moraetal_SCS_PLoSBio_S4Data_20160216/FieryCross/14114land.prj
- Moraetal_SCS_PLoSBio_S4Data_20160216/FieryCross/14114land.sbn
- Moraetal_SCS_PLoSBio_S4Data_20160216/FieryCross/14114land.sbx
- Moraetal_SCS_PLoSBio_S4Data_20160216/FieryCross/14114land.shp
- Moraetal_SCS_PLoSBio_S4Data_20160216/FieryCross/14114land.shx
- Moraetal_SCS_PLoSBio_S4Data_20160216/FieryCross/14226all.dbf
- Moraetal_SCS_PLoSBio_S4Data_20160216/FieryCross/14226all.prj
- Moraetal_SCS_PLoSBio_S4Data_20160216/FieryCross/14226all.sbn
- Moraetal_SCS_PLoSBio_S4Data_20160216/FieryCross/14226all.sbx
- Moraetal_SCS_PLoSBio_S4Data_20160216/FieryCross/14226all.shp
- Moraetal_SCS_PLoSBio_S4Data_20160216/FieryCross/14226all.shx
- Moraetal_SCS_PLoSBio_S4Data_20160216/FieryCross/14226land.dbf
- Moraetal_SCS_PLoSBio_S4Data_20160216/FieryCross/14226land.prj
- Moraetal_SCS_PLoSBio_S4Data_20160216/FieryCross/14226land.sbn
- Moraetal_SCS_PLoSBio_S4Data_20160216/FieryCross/14226land.sbx
- Moraetal_SCS_PLoSBio_S4Data_20160216/FieryCross/14226land.shp
- Moraetal_SCS_PLoSBio_S4Data_20160216/FieryCross/14226land.shx
- Moraetal_SCS_PLoSBio_S4Data_20160216/FieryCross/14338all.dbf
- Moraetal_SCS_PLoSBio_S4Data_20160216/FieryCross/14338all.prj
- Moraetal_SCS_PLoSBio_S4Data_20160216/FieryCross/14338all.sbn
- Moraetal_SCS_PLoSBio_S4Data_20160216/FieryCross/14338all.sbx
- Moraetal_SCS_PLoSBio_S4Data_20160216/FieryCross/14338all.shp
- Moraetal_SCS_PLoSBio_S4Data_20160216/FieryCross/14338all.shx
- Moraetal_SCS_PLoSBio_S4Data_20160216/FieryCross/14338land.dbf
- Moraetal_SCS_PLoSBio_S4Data_20160216/FieryCross/14338land.prj
- Moraetal_SCS_PLoSBio_S4Data_20160216/FieryCross/14338land.sbn
- Moraetal_SCS_PLoSBio_S4Data_20160216/FieryCross/14338land.sbx
- Moraetal_SCS_PLoSBio_S4Data_20160216/FieryCross/14338land.shp
- Moraetal_SCS_PLoSBio_S4Data_20160216/FieryCross/14338land.shx
- Moraetal_SCS_PLoSBio_S4Data_20160216/FieryCross/15069all.dbf
- Moraetal_SCS_PLoSBio_S4Data_20160216/FieryCross/15069all.prj
- Moraetal_SCS_PLoSBio_S4Data_20160216/FieryCross/15069all.sbn
- Moraetal_SCS_PLoSBio_S4Data_20160216/FieryCross/15069all.sbx
- Moraetal_SCS_PLoSBio_S4Data_20160216/FieryCross/15069all.shp
- Moraetal_SCS_PLoSBio_S4Data_20160216/FieryCross/15069all.shx
- Moraetal_SCS_PLoSBio_S4Data_20160216/FieryCross/15069land.dbf
- Moraetal_SCS_PLoSBio_S4Data_20160216/FieryCross/15069land.prj
- Moraetal_SCS_PLoSBio_S4Data_20160216/FieryCross/15069land.sbn
- Moraetal_SCS_PLoSBio_S4Data_20160216/FieryCross/15069land.sbx
- Moraetal_SCS_PLoSBio_S4Data_20160216/FieryCross/15069land.shp
- Moraetal_SCS_PLoSBio_S4Data_20160216/FieryCross/15069land.shx
- Moraetal_SCS_PLoSBio_S4Data_20160216/FieryCross/15085all.dbf
- Moraetal_SCS_PLoSBio_S4Data_20160216/FieryCross/15085all.prj
- Moraetal_SCS_PLoSBio_S4Data_20160216/FieryCross/15085all.sbn
- Moraetal_SCS_PLoSBio_S4Data_20160216/FieryCross/15085all.sbx
- Moraetal_SCS_PLoSBio_S4Data_20160216/FieryCross/15085all.shp
- Moraetal_SCS_PLoSBio_S4Data_20160216/FieryCross/15085all.shx
- Moraetal_SCS_PLoSBio_S4Data_20160216/FieryCross/15085land.dbf
- Moraetal_SCS_PLoSBio_S4Data_20160216/FieryCross/15085land.prj
- Moraetal_SCS_PLoSBio_S4Data_20160216/FieryCross/15085land.sbn
- Moraetal_SCS_PLoSBio_S4Data_20160216/FieryCross/15085land.sbx
- Moraetal_SCS_PLoSBio_S4Data_20160216/FieryCross/15085land.shp
- Moraetal_SCS_PLoSBio_S4Data_20160216/FieryCross/15085land.shx
- Moraetal_SCS_PLoSBio_S4Data_20160216/FieryCross/15101all.dbf
- Moraetal_SCS_PLoSBio_S4Data_20160216/FieryCross/15101all.prj
- Moraetal_SCS_PLoSBio_S4Data_20160216/FieryCross/15101all.sbn
- Moraetal_SCS_PLoSBio_S4Data_20160216/FieryCross/15101all.sbx
- Moraetal_SCS_PLoSBio_S4Data_20160216/FieryCross/15101all.shp
- Moraetal_SCS_PLoSBio_S4Data_20160216/FieryCross/15101all.shx
- Moraetal_SCS_PLoSBio_S4Data_20160216/FieryCross/15101land.dbf
- Moraetal_SCS_PLoSBio_S4Data_20160216/FieryCross/15101land.prj
- Moraetal_SCS_PLoSBio_S4Data_20160216/FieryCross/15101land.sbn
- Moraetal_SCS_PLoSBio_S4Data_20160216/FieryCross/15101land.sbx
- Moraetal_SCS_PLoSBio_S4Data_20160216/FieryCross/15101land.shp
- Moraetal_SCS_PLoSBio_S4Data_20160216/FieryCross/15101land.shx
- Moraetal_SCS_PLoSBio_S4Data_20160216/FieryCross/15117all.dbf
- Moraetal_SCS_PLoSBio_S4Data_20160216/FieryCross/15117all.prj
- Moraetal_SCS_PLoSBio_S4Data_20160216/FieryCross/15117all.sbn
- Moraetal_SCS_PLoSBio_S4Data_20160216/FieryCross/15117all.sbx
- Moraetal_SCS_PLoSBio_S4Data_20160216/FieryCross/15117all.shp
- Moraetal_SCS_PLoSBio_S4Data_20160216/FieryCross/15117all.shx
- Moraetal_SCS_PLoSBio_S4Data_20160216/FieryCross/15117land.dbf
- Moraetal_SCS_PLoSBio_S4Data_20160216/FieryCross/15117land.prj
- Moraetal_SCS_PLoSBio_S4Data_20160216/FieryCross/15117land.sbn
- Moraetal_SCS_PLoSBio_S4Data_20160216/FieryCross/15117land.sbx
- Moraetal_SCS_PLoSBio_S4Data_20160216/FieryCross/15117land.shp
- Moraetal_SCS_PLoSBio_S4Data_20160216/FieryCross/15117land.shx
- Moraetal_SCS_PLoSBio_S4Data_20160216/FieryCross/15133all.dbf
- Moraetal_SCS_PLoSBio_S4Data_20160216/FieryCross/15133all.prj
- Moraetal_SCS_PLoSBio_S4Data_20160216/FieryCross/15133all.sbn
- Moraetal_SCS_PLoSBio_S4Data_20160216/FieryCross/15133all.sbx
- Moraetal_SCS_PLoSBio_S4Data_20160216/FieryCross/15133all.shp
- Moraetal_SCS_PLoSBio_S4Data_20160216/FieryCross/15133all.shx
- Moraetal_SCS_PLoSBio_S4Data_20160216/FieryCross/15133land.dbf
- Moraetal_SCS_PLoSBio_S4Data_20160216/FieryCross/15133land.prj
- Moraetal_SCS_PLoSBio_S4Data_20160216/FieryCross/15133land.sbn
- Moraetal_SCS_PLoSBio_S4Data_20160216/FieryCross/15133land.sbx
- Moraetal_SCS_PLoSBio_S4Data_20160216/FieryCross/15133land.shp
- Moraetal_SCS_PLoSBio_S4Data_20160216/FieryCross/15133land.shx
- Moraetal_SCS_PLoSBio_S4Data_20160216/FieryCross/15197all.dbf
- Moraetal_SCS_PLoSBio_S4Data_20160216/FieryCross/15197all.prj
- Moraetal_SCS_PLoSBio_S4Data_20160216/FieryCross/15197all.sbn
- Moraetal_SCS_PLoSBio_S4Data_20160216/FieryCross/15197all.sbx
- Moraetal_SCS_PLoSBio_S4Data_20160216/FieryCross/15197all.shp
- Moraetal_SCS_PLoSBio_S4Data_20160216/FieryCross/15197all.shx
- Moraetal_SCS_PLoSBio_S4Data_20160216/FieryCross/15197land.dbf
- Moraetal_SCS_PLoSBio_S4Data_20160216/FieryCross/15197land.prj
- Moraetal_SCS_PLoSBio_S4Data_20160216/FieryCross/15197land.sbn
- Moraetal_SCS_PLoSBio_S4Data_20160216/FieryCross/15197land.sbx
- Moraetal_SCS_PLoSBio_S4Data_20160216/FieryCross/15197land.shp
- Moraetal_SCS_PLoSBio_S4Data_20160216/FieryCross/15197land.shx
- Moraetal_SCS_PLoSBio_S4Data_20160216/FieryCross/FieryCrossROI.mxd
- Moraetal_SCS_PLoSBio_S4Data_20160216/Gaven/
- Moraetal_SCS_PLoSBio_S4Data_20160216/Gaven/13143all.dbf
- Moraetal_SCS_PLoSBio_S4Data_20160216/Gaven/13143all.prj
- Moraetal_SCS_PLoSBio_S4Data_20160216/Gaven/13143all.sbn
- Moraetal_SCS_PLoSBio_S4Data_20160216/Gaven/13143all.sbx
- Moraetal_SCS_PLoSBio_S4Data_20160216/Gaven/13143all.shp
- Moraetal_SCS_PLoSBio_S4Data_20160216/Gaven/13143all.shx
- Moraetal_SCS_PLoSBio_S4Data_20160216/Gaven/13143land.dbf
- Moraetal_SCS_PLoSBio_S4Data_20160216/Gaven/13143land.prj
- Moraetal_SCS_PLoSBio_S4Data_20160216/Gaven/13143land.sbn
- Moraetal_SCS_PLoSBio_S4Data_20160216/Gaven/13143land.sbx
- Moraetal_SCS_PLoSBio_S4Data_20160216/Gaven/13143land.shp
- Moraetal_SCS_PLoSBio_S4Data_20160216/Gaven/13143land.shx
- Moraetal_SCS_PLoSBio_S4Data_20160216/Gaven/14034all.dbf
- Moraetal_SCS_PLoSBio_S4Data_20160216/Gaven/14034all.prj
- Moraetal_SCS_PLoSBio_S4Data_20160216/Gaven/14034all.sbn
- Moraetal_SCS_PLoSBio_S4Data_20160216/Gaven/14034all.sbx
- Moraetal_SCS_PLoSBio_S4Data_20160216/Gaven/14034all.shp
- Moraetal_SCS_PLoSBio_S4Data_20160216/Gaven/14034all.shx
- Moraetal_SCS_PLoSBio_S4Data_20160216/Gaven/14034land.dbf
- Moraetal_SCS_PLoSBio_S4Data_20160216/Gaven/14034land.prj
- Moraetal_SCS_PLoSBio_S4Data_20160216/Gaven/14034land.sbn
- Moraetal_SCS_PLoSBio_S4Data_20160216/Gaven/14034land.sbx
- Moraetal_SCS_PLoSBio_S4Data_20160216/Gaven/14034land.shp
- Moraetal_SCS_PLoSBio_S4Data_20160216/Gaven/14034land.shx
- Moraetal_SCS_PLoSBio_S4Data_20160216/Gaven/14050all.dbf
- Moraetal_SCS_PLoSBio_S4Data_20160216/Gaven/14050all.prj
- Moraetal_SCS_PLoSBio_S4Data_20160216/Gaven/14050all.sbn
- Moraetal_SCS_PLoSBio_S4Data_20160216/Gaven/14050all.sbx
- Moraetal_SCS_PLoSBio_S4Data_20160216/Gaven/14050all.shp
- Moraetal_SCS_PLoSBio_S4Data_20160216/Gaven/14050all.shx
[truncated: 838 more entries]
