# Supplementary material for: Dredging in the Spratly Islands: Gaining Land but Losing Reefs
Source: PLoS Biol. 2016 Mar 31;14(3):e1002422. doi: 10.1371/journal.pbio.1002422 (PMC4816285; doi:10.1371/journal.pbio.1002422)
Supplement: S4 Data — (ZIP) [file pbio.1002422.s004.zip › Moraetal_SCS_PLoSBio_S4Data_20160216/Cuarteron/14034all.prj]

PROJCS["WGS_84_UTM_zone_49N",GEOGCS["GCS_WGS_1984",DATUM["D_WGS_1984",SPHEROID["WGS_1984",6378137.0,298.257223563]],PRIMEM["Greenwich",0.0],UNIT["Degree",0.0174532925199433]],PROJECTION["Transverse_Mercator"],PARAMETER["false_easting",500000.0],PARAMETER["false_northing",0.0],PARAMETER["central_meridian",111.0],PARAMETER["scale_factor",0.9996],PARAMETER["latitude_of_origin",0.0],UNIT["Meter",1.0]]
