# Supplementary material for: Dredging in the Spratly Islands: Gaining Land but Losing Reefs
Source: PLoS Biol. 2016 Mar 31;14(3):e1002422. doi: 10.1371/journal.pbio.1002422 (PMC4816285; doi:10.1371/journal.pbio.1002422)
Supplement: S4 Data — (ZIP) [file pbio.1002422.s004.zip › Moraetal_SCS_PLoSBio_S4Data_20160216/ReadMe.txt]

S4 Data: Compressed folder containing the shapefiles created from Landsat 8 imagery to calculate changes in land and reef areas over time for seven recently reclaimed atolls in the Spratly Islands. 

General information:
This folder contains all of the created shapefiles that were used in calculations of land and reef areas over time for the seven atolls. A more detailed explanation of the methods used can be found in S1 Data. 

Sub-folders for each atoll:
There is one sub-folder for each of the seven recently reclaimed atolls in the Spratly Islands: Cuarteron Reef (Cuarteron), Fiery Cross Reef (FieryCross), Gaven Reef (Gaven), Hughes Reef (Hughes), Johnson South Reef (Johnson), Mischief Reef (Mischief), and Subi Reef (Subi). The coordinates for each of these reefs can be found in Table 1 along with other reclaimed reefs in the Spratly Islands and Paracel Islands.

Files within sub-folders:
Each subfolder contains an ArcGIS ArcMap Document (.mxd file) and the shapefiles associated with dates for which cloud-free Landsat 8 images (GeoTiff) were available for that reef. 

ArcGIS ArcMap Documents:
The ArcGIS ArcMap Documents are named with the name of the reef followed by "ROI" (region of interest). For instance, the file named "CuarteronROI.mxd" is the ArcGIS ArcMap Document for Cuarteron reef. Opening this file in ArcGIS ArcMap should display all of the shapefiles used to measure changes in land and reef for that atoll.

Shapefiles:
There are six files associated with each shapefile within the sub-folders: a DBF file, a PRJ file, an SBN file, an SBX file, an SHP file, and an SHX file. All of these six files with have the same basename followed by their respective extension name (e.g. .dbf for the DBF file).

All shapefiles are named starting with five numbers followed by the words "all" or "land". The five numbers correspond to the date information associated with the Landsat 8 image used to create each shapefile. The first two numbers indicate the year and the following three numbers indicate the day of the year. For example, "15001" would correspond to the first day of 2015 (i.e. January 1, 2015). All dates will have shapefiles ending in "all", which are the polygons created from Landsat 8 band 4 images, in which land, submerged reefs, and natural sandbars are visible. In most cases, each date will also have associated shapefiles ending in "land", which are the polygons created from Landsat 8 band 6 images, in which only the land above water is visible. The exception is that there are no "land" shapefiles for dates where no land was visible in the Landsat 8 band 6 image. 

Data on the amount of area encompassed by each of the shapefiles can be found in their attribute tables. This is the same data which can be found in S2 Data under the "RawAtollData" tab. The row of data corresponding to each shapefile can be identified using the date information in the "Landsat Scene Identifier" column in S2 Data. This column lists the 21 character names of the Landsat 8 images for which the data was collected. Characters 10-16 of the name indicate the date the image was taken. For instance, characters 10-16 of the "Landsat Scene Identifier" LC81200542014034LGN00 associated with Fiery Cross Reef are "2014034", indicating that images with that name were taken on the 34th day of 2014. The shapefiles associated with that Landsat 8 image would be in the "FieryCross" subfolder and would start with the following five numbers: 14034. Since there was a land area calculated for that row in S2 Data, there will be shapefiles named "14034all" and shapefiles named "14034land".

      

 

     
